# Supplementary material for: Valve-in-Valve Transcatheter Aortic Valve Implantation Versus Redo SAVR for Degenerated Biological Prosthesis: A Narrative Review Stating Our Experience
Source: J Clin Med. 2025 Oct 11;14(20):7158. doi: 10.3390/jcm14207158 (PMC12564827; doi:10.3390/jcm14207158)
Supplement: Supplementary file 1 [file jcm-14-07158-s001.zip]

Archive with 1 entries (1 files):
- jcm-3845586-supplementary.mp4
